# Supplementary material for: Proactive Maintenance of Pump Systems Operating in the Mining Industry—A Systematic Review
Source: Sensors (Basel). 2025 Apr 8;25(8):2365. doi: 10.3390/s25082365 (PMC12031373; doi:10.3390/s25082365)
Supplement: Supplementary file 1 [file sensors-25-02365-s001.zip]

Archive with 1 entries (1 files):
- sensors-3503224-supplementary.pdf
